# Supplementary material for: Published sequences do not support transfer of oseltamivir resistance mutations from avian to human influenza A virus strains
Source: BMC Infect Dis. 2015 Mar 28;15:162. doi: 10.1186/s12879-015-0860-9 (PMC4387679; doi:10.1186/s12879-015-0860-9)
Supplement: Additional file 1: Table S1. — Information about N1 strains harboring the H274Y, R292K resistance mutations. [file 12879_2015_860_MOESM1_ESM.xls]

## Sheet: Acknowledge Table
We acknowledge the authors, originating and submitting laboratories of the sequences from GISAID’s EpiFlu™ Database on which this research is based. The list is detailed below.
All submitters of data may be contacted directly via the GISAID website www.gisaid.org
Segment ID	Segment	Country	Collection date	Isolate name	Originating Lab	Submitting Lab	Authors
EPI325407	NA	Taiwan	2008-Nov-24	A/Taiwan/2885/2008		Other Database Import	Yang,J.-R.; Wu,H.-S.; Liu,M.-T.
EPI315365	NA	United States	2009-Jan-22	A/Boston/77/2009		Other Database Import	The NIAID Influenza Genome Sequencing Consortium
EPI313121	NA	United States	2009-Jan-29	A/Boston/2/2009		Other Database Import	The NIAID Influenza Genome Sequencing Consortium
EPI306020	NA	United States	2009-Jan-20	A/Boston/76/2009		Other Database Import	The NIAID Influenza Genome Sequencing Consortium
EPI285212	NA	United States	2009-Jun-07	A/California/VRDL358/2009		Other Database Import	The NIAID Influenza Genome Sequencing Consortium
EPI285180	NA	United States	2009-May-10	A/California/VRDL326/2009		Other Database Import	The NIAID Influenza Genome Sequencing Consortium
EPI285113	NA	United States	2009-Jan-01	A/California/VRDL232/2009		Other Database Import	The NIAID Influenza Genome Sequencing Consortium
EPI285097	NA	United States	2009-Apr-30	A/California/VRDL301/2009		Other Database Import	The NIAID Influenza Genome Sequencing Consortium
EPI285065	NA	United States	2009-Apr-30	A/California/VRDL295/2009		Other Database Import	The NIAID Influenza Genome Sequencing Consortium
EPI284988	NA	United States	2009-Apr-29	A/California/VRDL256/2009		Other Database Import	The NIAID Influenza Genome Sequencing Consortium
EPI284972	NA	United States	2009-Apr-29	A/California/VRDL252/2009		Other Database Import	The NIAID Influenza Genome Sequencing Consortium
EPI284785	NA	United States	2009-Apr-29	A/California/VRDL213/2009		Other Database Import	The NIAID Influenza Genome Sequencing Consortium
EPI284665	NA	United States	2009-Apr-27	A/California/VRDL267/2009		Other Database Import	The NIAID Influenza Genome Sequencing Consortium
EPI284306	NA	Myanmar	2009-Aug-11	A/Myanmar/M428/2009		Other Database Import	Dapat,C.; Saito,R.; Kyaw,Y.; Myint,Y.Y.; Lin,N.; Oo,H.N.; Oo,K.Y.; Win,N.; Naito,M.; Hasegawa,G.; Nishikawa,M.; Suzuki,Y.; Dapat,I.; Baranovich,T.; Zaraket,H.; Suzuki,H.
EPI284297	NA	Myanmar	2009-Aug-13	A/Myanmar/M278/2009		Other Database Import	Dapat,C.; Saito,R.; Kyaw,Y.; Myint,Y.Y.; Lin,N.; Oo,H.N.; Oo,K.Y.; Win,N.; Naito,M.; Hasegawa,G.; Nishikawa,M.; Suzuki,Y.; Dapat,I.; Baranovich,T.; Zaraket,H.; Suzuki,H.
EPI284290	NA	Myanmar	2009-Jul-20	A/Myanmar/M218/2009		Other Database Import	Dapat,C.; Saito,R.; Kyaw,Y.; Myint,Y.Y.; Lin,N.; Oo,H.N.; Oo,K.Y.; Win,N.; Naito,M.; Hasegawa,G.; Nishikawa,M.; Suzuki,Y.; Dapat,I.; Baranovich,T.; Zaraket,H.; Suzuki,H.
EPI283681	NA	United States	2009-Apr-27	A/California/VRDL155/2009		Other Database Import	The NIAID Influenza Genome Sequencing Consortium
EPI305686	NA	United States	2009-Apr-27	A/Boston/100/2009		Other Database Import	The NIAID Influenza Genome Sequencing Consortium
EPI277068	NA	United States	2009-Apr-27	A/California/VRDL150/2009		Other Database Import	The NIAID Influenza Genome Sequencing Consortium
EPI269454	NA	Netherlands	2009-Sep-30	A/Netherlands/2290/2009		Other Database Import	The NIAID Influenza Genome Sequencing Consortium
EPI246137	NA	Japan	2009-Jan-26	A/Yamagata/48/2009		Other Database Import	Matsuzaki,Y.
EPI246130	NA	Japan	2009-Jan-09	A/Yamagata/20/2009		Other Database Import	Matsuzaki,Y.
EPI246126	NA	Japan	2008-Dec-24	A/Yamagata/133/2008		Other Database Import	Matsuzaki,Y.
EPI246125	NA	Japan	2008-Dec-25	A/Yamagata/128/2008		Other Database Import	Matsuzaki,Y.
EPI243303	NA	Japan	2009-Jan-05	A/Gunma/08G006/2009		Other Database Import	Zaraket,H.; Saito,R.; Suzuki,Y.; Baranovich,T.; Suzuki,H.
EPI230855	NA	Thailand	2009-Jul-10	A/Thailand/CU-B589/2009		Other Database Import	Thongmee,C.; Chieocharnsin,T.; Suwannakarn,K.; Theamboonlers,A.; Poovorawan,Y.
EPI230517	NA	Russian Federation	2009-Apr-01	A/Novosibirsk/2/2009		Other Database Import	Ilinykh,P.A.; Kulak,M.V.; Romanovskaya,A.A.; Kurskaya,O.G.; Durimanov,A.G.; Ilycheva,T.N.; Shestopalov,A.M.
EPI190181	NA	United States	2009-Jan-12	A/Iowa/01/2009		Other Database Import
EPI284100	NA	Kenya	2008-Oct-30	A/Kericho/7529/2008		Other Database Import	Bulimo,W.D.; Achilla,R.A.; Majanja,J.M.; Wadegu,M.O.; Osuna,F.A.; Mukunzi,S.O.; Mwala,D.M.; Mwala,J.K.; Mwangi,J.W.; Muthoni,J.N.; Njiri,J.O.; Obura,B.D.; Schnabel,D.C. CONSRTM United States Air Force School of Aerospace Medicine (USAFSAM); Molecu
EPI211639	NA	Australia	2009-Jul-30	A/South Australia/12/2009	Institute of Medical and Veterinary Science (IMVS)	WHO Collaborating Centre for Reference and Research on Influenza
EPI228249	NA	New Caledonia	2009-Jul-07	A/NEW CALEDONIA/2/2009	Institut Pasteur New Caledonia	WHO Collaborating Centre for Reference and Research on Influenza	Yi-Mo Deng, Pina Iannello, Joanne Ernest, Natalie Caldwell &amp; Naomi Komadina
EPI211611	NA	Macao	2009-Jul-07	A/Macau/2517/2009	Laboratorio De Saude Publico	WHO Collaborating Centre for Reference and Research on Influenza
EPI276902	NA	Kenya	2009-Jul-20	A/NAIROBI/2/2009	Kenya Medical Research Institute (KEMRI)	WHO Collaborating Centre for Reference and Research on Influenza	Deng,Y-M; Iannello,P; Caldwell,N; Leang,S-Y; Komadina,N
EPI211619	NA	French Polynesia	2009-May-09	A/French Polynesia/2001/2009	Institute Malarde Clinical Laboratory	WHO Collaborating Centre for Reference and Research on Influenza
EPI334771	NA	Australia	2011-May-31	A/NEWCASTLE/2/2011	John Hunter Hospital, Virology Unit, Clinical Microbiology	WHO Collaborating Centre for Reference and Research on Influenza	Deng,Y.-M.; Iannello,P.; Caldwell,N.; Leang,S-K
EPI229181	NA	France	2008-Dec-15	A/Paris/781/2008	Institut Pasteur	National Institute for Medical Research
EPI229076	NA	Austria	2008-Jan-27	A/Austria/406109/2008	University of Vienna	National Institute for Medical Research
EPI255966	NA	Israel	2009-Nov-01	A/Israel/MF15979/2009	NIC	National Institute for Medical Research
EPI229031	NA	Cameroon	2008-May-16	A/Cameroon/073/2008	Centre Pasteur du Cameroun	National Institute for Medical Research
EPI229086	NA	Ukraine	2008-Feb-20	A/Ukraine/313/08	Institute of Epidemiology and Infectious Diseases AMS of Ukraine	National Institute for Medical Research
EPI211550	NA	Russian Federation	2008-Feb-13	A/St.Petersburg/12/2008	Russian Academy of Medical Sciences	National Institute for Medical Research
EPI326225	NA	Slovakia	2011-Jan-24	A/Slovakia/150/2011	National Public Health Institute of Slovakia	National Institute for Medical Research
EPI229062	NA	Belgium	2008-Mar-13	A/Belgium/858/2008	Scientific Institute of Public Health	National Institute for Medical Research
EPI229060	NA	Belgium	2008-Mar-11	A/Belgium/850/2008	Scientific Institute of Public Health	National Institute for Medical Research
EPI229042	NA	Ireland	2008-Jan-02	A/Ireland/744/2008	National Virus Reference Laboratory	National Institute for Medical Research
EPI229199	NA	Korea, Republic of	2008-Dec-02	A/Chungbuk/4385/2008	National Institute of Health	National Institute for Medical Research
EPI248541	NA	Japan	2009-Nov-04	A/SHIZUOKA-C/270/2009	National Institute of Infectious Diseases	National Institute of Infectious Diseases (NIID)	Ujike,Makoto; Kato,Yumiko; Oguchi,Akio; Fujita,Nobuyuki; Obuchi,Masatsugu; Tashiro,Masato; Odagiri,Takato'
EPI248536	NA	Japan	2009-Oct-19	A/MIE/100/2009	National Institute of Infectious Diseases	National Institute of Infectious Diseases (NIID)	Ujike,Makoto; Kato,Yumiko; Oguchi,Akio; Fujita,Nobuyuki; Obuchi,Masatsugu; Tashiro,Masato; Odagiri,Takato'
EPI248532	NA	Japan	2010-Feb-09	A/KITAKYUSYU/4/2010	National Institute of Infectious Diseases	National Institute of Infectious Diseases (NIID)	Ujike,Makoto; Kato,Yumiko; Oguchi,Akio; Fujita,Nobuyuki; Obuchi,Masatsugu; Tashiro,Masato; Odagiri,Takato'
EPI244282	NA	Japan	2009-Nov-16	A/YAMAGATA/534/2009	National Institute of Infectious Diseases	National Institute of Infectious Diseases (NIID)	Ujike,Makoto; Kato,Yumiko; Oguchi,Akio; Fujita,Nobuyuki; Obuchi,Masatsugu; Tashiro,Masato; Odagiri,Takato'
EPI329104	NA	Japan	2011-Feb-21	A/KANAGAWA/75/2011	Kanagawa Prefectural Institute of Public Health	National Institute of Infectious Diseases (NIID)	Fujisaki,Seiichiro; Kim,Namhee; Tahiro,Masato; Odagiri,Takato'
EPI321455	NA	Japan	2011-Mar-01	A/ISHIKAWA/70/2011	Ishikawa Prefectural Institute of Public Health and Environmental Science	National Institute of Infectious Diseases (NIID)	Fujisaki,Seiichiro; Kim,Namhee; Tahiro,Masato; Odagiri,Takato'
EPI321450	NA	Japan	2011-Jan-04	A/SHIGA/28/2011	Shiga Prefectural Institute of Public Health	National Institute of Infectious Diseases (NIID)	Fujisaki,Seiichiro; Kim,Namhee; Tahiro,Masato; Odagiri,Takato'
EPI321433	NA	Japan	2011-Feb-10	A/OITA/77/2011	Oita Prefectural Institute of Health and Environment	National Institute of Infectious Diseases (NIID)	Fujisaki,Seiichiro; Kim,Namhee; Tahiro,Masato; Odagiri,Takato'
EPI172404	NA	Korea, Republic of	2008-Dec-01	A/INCHEON/4330/2008		National Institute of Infectious Diseases (NIID)
EPI172403	NA	Korea, Republic of	2008-Dec-09	A/GYEONGGIBUK/4503/2008		National Institute of Infectious Diseases (NIID)
EPI172375	NA	China	2008-Nov-30	A/JILIN-NANGUAN/1114/2008		National Institute of Infectious Diseases (NIID)
EPI172153	NA	Japan	2008-Nov-22	A/MIYAGI/35/2008		National Institute of Infectious Diseases (NIID)
EPI169575	NA	Japan	2008-Nov-25	A/SAPPORO/68/2008		National Institute of Infectious Diseases (NIID)
EPI169574	NA	Japan	2008-Nov-20	A/SAPPORO/66/2008		National Institute of Infectious Diseases (NIID)
EPI232869	NA	China	2009-Sep-07	A/Hong Kong/26547/2009	Government Virus Unit	Centers for Disease Control and Prevention
EPI190116	NA	United States	2009-Feb-10	A/New York/56/2009	Westchester County Department of Laboratories & Research	Centers for Disease Control and Prevention
EPI233201	NA	United States	2009-Oct-16	A/North Carolina/49/2009	North Carolina State Laboratory of Public Health	Centers for Disease Control and Prevention
EPI189808	NA	United States	2009-Feb-02	A/North Carolina/01/2009	North Carolina State Laboratory of Public Health	Centers for Disease Control and Prevention
EPI189649	NA	Canada	2009-Feb-13	A/Saskatchewan/RV1039/2009	National Microbiology Laboratory, Health Canada	Centers for Disease Control and Prevention
EPI189643	NA	Canada	2009-Feb-13	A/Quebec/RV0984/2009	National Microbiology Laboratory, Health Canada	Centers for Disease Control and Prevention
EPI189941	NA	United States	2009-Jan-14	A/New Mexico/02/2009	New Mexico Department of Health	Centers for Disease Control and Prevention
EPI211492	NA	United States	2009-Jun-26	A/Texas/47/2009	Texas Department of State Health Services-Laboratory Services	Centers for Disease Control and Prevention
EPI189828	NA	Korea, Republic of	2009-Jan-03	A/Korea/122/2009	U.S. Air Force School of Aerospace Medicine	Centers for Disease Control and Prevention
EPI190063	NA	United States	2009-Feb-09	A/Vermont/01/2009	Vermont Department of Health Laboratory	Centers for Disease Control and Prevention
EPI215614	NA	United States	2009-Mar-16	A/Illinois/05/2009	Illinois Department of Public Health-Chicago	Centers for Disease Control and Prevention
EPI189971	NA	United States	2009-Jan-16	A/Pennsylvania/03/2009	Pennsylvania Department of Health	Centers for Disease Control and Prevention
EPI189918	NA	United States	2009-Jan-02	A/Montana/02/2009	Montana Public Health Laboratory	Centers for Disease Control and Prevention
EPI190042	NA	United States	2009-Feb-04	A/Hawaii/04/2009	State of Hawaii Department of Health	Centers for Disease Control and Prevention
EPI189886	NA	United States	2009-Mar-13	A/Arizona/10/2009	Arizona Department of Health Services	Centers for Disease Control and Prevention
EPI189975	NA	United States	2009-Jan-03	A/Ohio/01/2009	Ohio Department of Health Laboratories	Centers for Disease Control and Prevention
EPI189811	NA	United States	2009-Jan-15	A/Ohio/03/2009	Ohio Department of Health Laboratories	Centers for Disease Control and Prevention
EPI189862	NA	United States	2009-Mar-18	A/West Virginia/02/2009	West Virginia Office of Laboratory Services	Centers for Disease Control and Prevention
EPI190000	NA	United States	2009-Jan-16	A/Minnesota/01/2009	Minnesota Department of Health	Centers for Disease Control and Prevention
EPI189754	NA	Bangladesh	2008-Aug-06	A/Bangladesh/3003/2008		Centers for Disease Control and Prevention
EPI189736	NA	Thailand	2008-Dec-01	A/Thailand/1037/2008		Centers for Disease Control and Prevention
EPI172816	NA	United States	2008-Dec-28	A/Texas/32/2008		Centers for Disease Control and Prevention
EPI172697	NA	United States	2008-Dec-12	A/North Dakota/01/2008		Centers for Disease Control and Prevention
EPI172617	NA	United States	2008-Oct-25	A/Florida/18/2008		Centers for Disease Control and Prevention
EPI172771	NA	United States	2008-Nov-16	A/Wisconsin/16/2008		Centers for Disease Control and Prevention
EPI172741	NA	United States	2008-Nov-23	A/Texas/27/2008		Centers for Disease Control and Prevention
EPI169241	NA	United States	2008-Nov-03	A/Wisconsin/12/2008		Centers for Disease Control and Prevention
EPI172632	NA	Honduras	2008-Jul-01	A/Honduras/100/2008		Centers for Disease Control and Prevention
EPI172623	NA	Guatemala	2008-Jun-18	A/Guatemala/602/2008		Centers for Disease Control and Prevention
EPI245707	NA	Sweden	2008-Nov-04	A/Stockholm/22/2008	Swedish Institute for Infectious Disease Control	Swedish Institute for Infectious Disease Control
EPI244722	NA	Sweden	2008-Dec-09	A/Sweden/8/2008	Swedish Institute for Infectious Disease Control	Swedish Institute for Infectious Disease Control
EPI227535	NA	Russian Federation	2005-Jan-01	A/swan/Astrakhan/Russia/Nov-2/2005		Other Database Import	Yatsyshina,S.B.; Braslavskaya,S.I.; Shipulin,G.A.
EPI100264	NA	Russian Federation	2005-Jan-01	A/swan/Astrakhan/1/2005		Other Database Import
EPI263406	NA	Russian Federation	2006-Jan-01	A/Cygnus olor/Caspian Sea/2006		Other Database Import	Ilinykh,P.A.; Shestopalov,A.M.; Sharshov,K.A.; Franks,J.; Webster,R.G.
EPI340679	NA	Japan	2011-Jan-28	A/Kyoto/10K124/2011		Other Database Import	Dapat,I.C.; Dapat,C.; Baranovich,T.; Kondo,H.; Suzuki,Y.; Saito,R.; Suzuki,H. CONSRTM Japanese Influenza Collaborative Study Group
EPI326682	NA	China	2009-Jul-15	A/Hong Kong/H090-718-V1		Other Database Import	Poon,L.L.M.; Chan,K.H.; Chu,D.K.W.; Fung,C.C.Y.; Cheng,C.K.Y.; Ip,D.K.M.; Leung,G.M.; Peiris,J.S.M.; Cowling,B.J.
EPI166699	NA	United Kingdom	2007-Jan-01	A/England/684/2007		Other Database Import
EPI172609	NA	United States	2008-Oct-30	A/Delaware/01/2008		Centers for Disease Control and Prevention
EPI172605	NA	Costa Rica	2008-Jun-18	A/Costa Rica/7271/2008		Centers for Disease Control and Prevention
EPI172668	NA	Ukraine	2008-Feb-19	A/Luhansk/18/2008		Centers for Disease Control and Prevention
EPI172711	NA	Chile	2008-Apr-03	A/Santiago/4689/2008		Centers for Disease Control and Prevention
EPI172638	NA	China	2008-Jan-09	A/Hong Kong/17/2008		Centers for Disease Control and Prevention
EPI190157	NA	China	2008-Jan-09	A/Hong Kong/17/2008		Centers for Disease Control and Prevention
EPI163207	NA	El Salvador	2008-Jun-17	A/El Salvador/289/2008		Centers for Disease Control and Prevention
EPI163076	NA	United States	2008-Jan-08	A/New Jersey/01/2008		Centers for Disease Control and Prevention
EPI162229	NA	Russian Federation	2008-Apr-14	A/St. Petersburg/62/2008		Centers for Disease Control and Prevention
EPI162167	NA	Norway	2007-Dec-12	A/Norway/1747/07		Centers for Disease Control and Prevention
EPI162144	NA	Montserrat	2008-Feb-13	A/Montserrat/1448/2008		Centers for Disease Control and Prevention
EPI190162	NA	Montserrat	2008-Feb-13	A/Montserrat/1448/2008		Centers for Disease Control and Prevention
EPI138775	NA	United States	2008-Jan-28	A/Wisconsin/01/2008		Centers for Disease Control and Prevention
EPI99840	NA	China	2002-Jan-01	A/chicken/Hong Kong/3123.1/2002		Other Database Import
