# Supplementary material for: Published sequences do not support transfer of oseltamivir resistance mutations from avian to human influenza A virus strains
Source: BMC Infect Dis. 2015 Mar 28;15:162. doi: 10.1186/s12879-015-0860-9 (PMC4387679; doi:10.1186/s12879-015-0860-9)
Supplement: Additional file 2: Table S2. — Information about N2 strains harboring the H274Y, R292K resistance mutations. [file 12879_2015_860_MOESM2_ESM.xls]

## Sheet: Acknowledge Table
We acknowledge the authors, originating and submitting laboratories of the sequences from GISAID’s EpiFlu™ Database on which this research is based. The list is detailed below.
All submitters of data may be contacted directly via the GISAID website www.gisaid.org
Segment ID	Segment	Country	Collection date	Isolate name	Originating Lab	Submitting Lab	Authors
EPI105754	NA	China	2001-Jan-01	A/duck/Xuzhou/05/2001		Other Database Import
EPI244127	NA	United States	2006-Jan-01	A/Bethesda/956/2006		Centers for Disease Control and Prevention	Uhlenhaut,C; Cohen,JI; Pavletic,S; Illei,G; Gea-Banacloche,JC; Abu-Asab,M; Krogmann,T; Zaki,SR; Gubareva,L; Krause,PR
EPI267834	NA	Japan	2004-Jan-01	A/Okayama/23/2004		Other Database Import	Hurt,A.C.; Komadina,N.
EPI314969	NA	Japan	2004-Jan-01	A/Okayama/23/2004		Other Database Import	Tashiro,M.; Fujisaki,S.
EPI319162	NA	Japan	2004-Jan-01	A/Okayama/23/2004		Other Database Import	Zambon,M.
EPI165735	NA	Netherlands	2005-Jul-07	A/Tilburg/43659/2005		Other Database Import
EPI314969	NA	Japan	2004-Jan-01	A/Okayama/23/2004		Other Database Import	Tashiro,M.; Fujisaki,S.
