# Supplementary material for: Published sequences do not support transfer of oseltamivir resistance mutations from avian to human influenza A virus strains
Source: BMC Infect Dis. 2015 Mar 28;15:162. doi: 10.1186/s12879-015-0860-9 (PMC4387679; doi:10.1186/s12879-015-0860-9)
Supplement: Additional file 3: Table S3. — Information about Human N1 strains harboring any of the I117V, E119V, D198N, I222V, N294S or I314V resistance mutations. [file 12879_2015_860_MOESM3_ESM.xls]

## Sheet: Acknowledge Table
We acknowledge the authors, originating and submitting laboratories of the sequences from GISAID’s EpiFlu™ Database on which this research is based. The list is detailed below.
All submitters of data may be contacted directly via the GISAID website www.gisaid.org
Segment ID	Segment	Country	Collection date	Isolate name	Originating Lab	Submitting Lab	Authors
EPI337937	NA	Vietnam	2009-Oct-21	A/Hue/15/2009		Other Database Import	An,L.V.; Bach,N.H.; Chi,L.T.B.; Duong,H.T.H.; Alberti,A.; Cappuccinelli,P.A.
EPI316971	NA	United States	2009-Nov-29	A/Wisconsin/629-D01667/2009		Other Database Import	The NIAID Influenza Genome Sequencing Consortium
EPI314916	NA	Japan	2002-Jan-01	A/Hamamatsu/92/2002		Other Database Import	Tashiro,M.; Fujisaki,S.
EPI306168	NA	Finland	2009-Jun-19	A/Finland/577/2009		Other Database Import	Ikonen,N.; Haanpaa,M.; Ronkko,E.; Lyytikainen,O.; Kuusi,M.; Ruutu,P.; Kallio-Kokko,H.; Mannonen,L.; Lappalainen,M.; Ziegler,T.; Julkunen,I.
EPI277110	NA	Greece	2009-Dec-31	A/Athens/INS383/2009		Other Database Import	The NIAID Influenza Genome Sequencing Consortium
EPI252788	NA	United States	2009-Nov-08	A/Texas/JMS365/2009		Other Database Import	The NIAID Influenza Genome Sequencing Consortium
EPI248172	NA	United States	2009-Nov-29	A/Wisconsin/629-D01434/2009		Other Database Import	The NIAID Influenza Genome Sequencing Consortium
EPI218057	NA	United States	2009-Jun-25	A/New York/4438/2009		Other Database Import	The NIAID Influenza Genome Sequencing Consortium
EPI218017	NA	United States	2009-Jun-12	A/New York/4095/2009		Other Database Import	The NIAID Influenza Genome Sequencing Consortium
EPI182163	NA	United States	2007-Feb-26	A/California/UR06-0439/2007		Other Database Import
EPI138911	NA	Denmark	2004-Jan-01	A/Denmark/15/2004		Other Database Import
EPI99808	NA	Taiwan	2002-Jan-01	A/Taiwan/30017/2002		Other Database Import
EPI76915	NA	United States	2007-Feb-26	A/California/UR06-0442/2007		Other Database Import
EPI76820	NA	United States	2007-Feb-08	A/Illinois/UR06-0215/2007		Other Database Import
EPI76782	NA	United States	2007-Feb-23	A/Ohio/UR06-0429/2007		Other Database Import
EPI76193	NA	United States	2007-Feb-06	A/Kentucky/UR06-0182/2007		Other Database Import
EPI76174	NA	United States	2007-Feb-05	A/Kansas/UR06-0191/2007		Other Database Import
EPI76003	NA	United States	2007-Jan-29	A/Illinois/UR06-0093/2007		Other Database Import
EPI75471	NA	United States	2007-Jan-30	A/California/UR06-0125/2007		Other Database Import
EPI75414	NA	United States	2007-Jan-25	A/Illinois/UR06-0074/2007		Other Database Import
EPI75281	NA	United States	2007-Jan-30	A/Ohio/UR06-0112/2007		Other Database Import
EPI75148	NA	United States	2007-Mar-07	A/Virginia/UR06-0549/2007		Other Database Import
EPI75129	NA	United States	2007-Jan-31	A/Illinois/UR06-0131/2007		Other Database Import
EPI75072	NA	United States	2007-Feb-27	A/Kentucky/UR06-0449/2007		Other Database Import
EPI74617	NA	United States	2007-Jan-30	A/Illinois/UR06-0115/2007		Other Database Import
EPI74579	NA	United States	2007-Feb-23	A/Ohio/UR06-0394/2007		Other Database Import
EPI74503	NA	United States	2007-Jan-29	A/Illinois/UR06-0094/2007		Other Database Import
EPI74465	NA	United States	2007-Feb-13	A/Tennessee/UR06-0262/2007		Other Database Import
EPI74408	NA	United States	2007-Feb-01	A/Illinois/UR06-0136/2007		Other Database Import
EPI74351	NA	United States	2007-Feb-26	A/Kentucky/UR06-0424/2007		Other Database Import
EPI74313	NA	United States	2007-Mar-07	A/California/UR06-0564/2007		Other Database Import
EPI74123	NA	United States	2007-Jan-30	A/Illinois/UR06-0116/2007		Other Database Import
EPI74047	NA	United States	2007-Jan-29	A/Tennessee/UR06-0124/2007		Other Database Import
EPI74028	NA	United States	2007-Jan-30	A/Virginia/UR06-0117/2007		Other Database Import
EPI74009	NA	United States	2007-Mar-05	A/Colorado/UR06-0499/2007		Other Database Import
EPI73971	NA	United States	2007-Mar-09	A/California/UR06-0585/2007		Other Database Import
EPI73820	NA	United States	2006-Dec-18	A/North Carolina/UR06-0011/2006		Other Database Import
EPI73801	NA	United States	2007-Feb-06	A/Ohio/UR06-0177/2007		Other Database Import
EPI73687	NA	United States	2007-Feb-01	A/Illinois/UR06-0137/2007		Other Database Import
EPI73421	NA	United States	2007-Feb-05	A/Kentucky/UR06-0161/2007		Other Database Import
EPI73402	NA	United States	2007-Jan-29	A/Illinois/UR06-0095/2007		Other Database Import
EPI73250	NA	United States	2007-Feb-13	A/Virginia/UR06-0254/2007		Other Database Import
EPI73136	NA	United States	2007-Jan-29	A/North Carolina/UR06-0099/2007		Other Database Import
EPI72984	NA	United States	2007-Mar-01	A/Illinois/UR06-0491/2007		Other Database Import
EPI72623	NA	United States	2007-Feb-13	A/New York/UR06-0253/2007		Other Database Import
EPI72357	NA	United States	2007-Feb-14	A/California/UR06-0302/2007		Other Database Import
EPI71939	NA	United States	2007-Feb-09	A/California/UR06-0232/2007		Other Database Import
EPI71635	NA	United States	2007-Mar-07	A/Kentucky/UR06-0538/2007		Other Database Import
EPI71616	NA	United States	2007-Jan-12	A/Kentucky/UR06-0028/2007		Other Database Import
EPI70987	NA	United States	2007-Mar-07	A/Kentucky/UR06-0539/2007		Other Database Import
EPI70341	NA	United States	2007-Mar-08	A/Kentucky/UR06-0553/2007		Other Database Import
EPI70170	NA	United States	2007-Feb-26	A/Illinois/UR06-0415/2007		Other Database Import
EPI70151	NA	United States	2007-Mar-06	A/Texas/UR06-0526/2007		Other Database Import
EPI69942	NA	United States	2007-Jan-18	A/Kentucky/UR06-0042/2007		Other Database Import
EPI69809	NA	United States	2007-Feb-19	A/Illinois/UR06-0333/2007		Other Database Import
EPI69657	NA	United States	2007-Feb-26	A/California/UR06-0435/2007		Other Database Import
EPI69448	NA	United States	2007-Feb-22	A/New York/UR06-0386/2007		Other Database Import
EPI69296	NA	United States	2006-Dec-28	A/Michigan/UR06-0015/2006		Other Database Import
EPI26263	NA	Taiwan	1996-Jan-01	A/Taiwan/117/1996		Other Database Import
EPI334725	NA	Hong Kong (SAR)	2011-Jun-20	A/Hong Kong/3972/2011	Government Virus Unit	National Institute for Medical Research
EPI334723	NA	Hong Kong (SAR)	2011-Jun-20	A/Hong Kong/3971/2011	Government Virus Unit	National Institute for Medical Research
EPI211664	NA	Lithuania	2009-Aug-05	A/Lithuania/193K/2009	Lithuanian AIDS Center Laboratory	National Institute for Medical Research
EPI287175	NA	Myanmar	2010-Jul-04	A/Myanmar/JP-S-026/2010	National Health Laboratory	National Institute of Infectious Diseases (NIID)	Fujisaki,Seiichiro; Kim,Namhee; Tahiro,Masato; Odagiri,Takato'
EPI334511	NA	Japan	2011-Mar-07	A/CHIBA-C/16/2011	Chiba City Institute of Health and Environment	National Institute of Infectious Diseases (NIID)	Fujisaki,Seiichiro; Kim,Namhee; Tahiro,Masato; Odagiri,Takato'
EPI272402	NA	Japan	2009-Oct-19	A/KYOTO/266/2009	Kyoto Prefectural Institute of Public Health and Environment	National Institute of Infectious Diseases (NIID)	Fujisaki,Seiichiro; Kim,Namhee; Tahiro,Masato; Odagiri,Takato'
EPI335809	NA	Hong Kong (SAR)	2011-Jun-30	A/Hong Kong/3976/2011	Government Virus Unit	Centers for Disease Control and Prevention
EPI215539	NA	China	2009-Jul-16	A/Fujian-Gulou/1896/2009	WHO Chinese National Influenza Center	Centers for Disease Control and Prevention
EPI335842	NA	Venezuela, Bolivarian Republic of	2011-Jul-07	A/Venezuela/2011/2011	Instituto Nacional de Higiene "Rafael Rangel"	Centers for Disease Control and Prevention
EPI239625	NA	United States	2009-Dec-01	A/North Carolina/57/2009	North Carolina State Laboratory of Public Health	Centers for Disease Control and Prevention
EPI295500	NA	Bangladesh	2010-Sep-06	A/Bangladesh/1685/2010	Institute of Epidemiology Disease Control and Research (IEDCR) & Bangladesh National Influenza Centre (NIC)	Centers for Disease Control and Prevention
EPI320163	NA	United States	2011-Jan-14	A/Vermont/04/2011	New York State Department of Health	Centers for Disease Control and Prevention
EPI310135	NA	United States	2011-Jan-14	A/Vermont/04/2011	New York State Department of Health	Centers for Disease Control and Prevention
EPI320065	NA	United States	2011-Feb-23	A/Mississippi/07/2011	Mississippi Public Health Laboratory	Centers for Disease Control and Prevention
EPI316377	NA	United States	2011-Feb-23	A/Mississippi/07/2011	Mississippi Public Health Laboratory	Centers for Disease Control and Prevention
EPI163005	NA	Chile	2008-Jan-23	A/Santiago/1412/2008		Centers for Disease Control and Prevention
EPI155987	NA	Mexico	2007-Mar-29	A/Mexico/1835/2007		Centers for Disease Control and Prevention
EPI155985	NA	Mexico	2007-Feb-23	A/Mexico/981/2007		Centers for Disease Control and Prevention
EPI155983	NA	Mexico	2007-Feb-26	A/Mexico/936/2007		Centers for Disease Control and Prevention
EPI155562	NA	Canada	2007-Mar-07	A/Canada/648/2007		Centers for Disease Control and Prevention
EPI155542	NA	Russian Federation	2007-Apr-09	A/Tula/05/2007		Centers for Disease Control and Prevention
EPI133972	NA	United States	2007-Mar-12	A/New Mexico/05/2007		Centers for Disease Control and Prevention
EPI125975	NA	United States	2007-Feb-06	A/Nebraska/02/2007		Centers for Disease Control and Prevention
EPI125995	NA	United States	2006-Dec-23	A/Illinois/02/2006		Centers for Disease Control and Prevention
EPI125981	NA	United States	2006-Dec-28	A/Wisconsin/48/2006		Centers for Disease Control and Prevention
EPI125977	NA	United States	2006-Dec-29	A/Wisconsin/49/2006		Centers for Disease Control and Prevention
EPI133970	NA	United States	2007-Feb-01	A/Alaska/01/2007		Centers for Disease Control and Prevention
EPI125991	NA	United States	2006-Dec-29	A/Wisconsin/51/2006		Centers for Disease Control and Prevention
EPI125973	NA	United States	2006-Dec-11	A/Illinois/01/2006		Centers for Disease Control and Prevention
EPI230207	NA	Sweden	2009-Nov-20	A/Stockholm/108/2009		Swedish Institute for Infectious Disease Control
