# Supplementary material for: Published sequences do not support transfer of oseltamivir resistance mutations from avian to human influenza A virus strains
Source: BMC Infect Dis. 2015 Mar 28;15:162. doi: 10.1186/s12879-015-0860-9 (PMC4387679; doi:10.1186/s12879-015-0860-9)
Supplement: Additional file 4: Table S4. — Information about Avian N1 strains harboring any of the I117V, E119V, D198N, I222V, N294S or I314V resistance mutations. [file 12879_2015_860_MOESM4_ESM.xls]

## Sheet: Acknowledge Table
We acknowledge the authors, originating and submitting laboratories of the sequences from GISAID’s EpiFlu™ Database on which this research is based. The list is detailed below.
All submitters of data may be contacted directly via the GISAID website www.gisaid.org
Segment ID	Segment	Country	Collection date	Isolate name	Originating Lab	Submitting Lab	Authors
EPI244426	NA	Egypt	2007-Jan-01	A/turkey/Egypt/7/2007		Other Database Import	Webby,R.; Smith,G.; Bahl,J.; Ducatez,M.
EPI255775	NA	India	2008-Dec-01	A/crow/Assam/142119/2008		Other Database Import	Nagarajan,S.; Jain,R.; Tosh,C.; Venkatesh,G.; Murugkar,H.V.; Dubey,S.C.
EPI111030	NA	Thailand	2005-Jan-01	A/open-billed stork/Nakhonsawan/BBA0627May/05		Other Database Import
EPI111028	NA	Thailand	2005-Jan-01	A/open-billed stork/Nakhonsawan/BBD3616M/05		Other Database Import
EPI111026	NA	Thailand	2005-Jan-01	A/open-billed stork/Nakhonsawan/BBD3516M/05		Other Database Import
EPI111024	NA	Thailand	2005-Jan-01	A/open-billed stork/Nakhonsawan/BBD4411M/05		Other Database Import
EPI111022	NA	Thailand	2005-Jan-01	A/open-billed stork/Nakhonsawan/BBD4211M/05		Other Database Import
EPI111020	NA	Thailand	2005-Jan-01	A/open-billed stork/Nakhonsawan/BBD4011M/05		Other Database Import
EPI111012	NA	Thailand	2005-Jan-01	A/open-billed stork/Nakhonsawan/BBA2911M/05		Other Database Import
EPI111014	NA	Thailand	2005-Jan-01	A/open-billed stork/Nakhonsawan/BBA2911M/05		Other Database Import
EPI111016	NA	Thailand	2005-Jan-01	A/open-billed stork/Nakhonsawan/BBA2911M/05		Other Database Import
EPI111018	NA	Thailand	2005-Jan-01	A/open-billed stork/Nakhonsawan/BBA2911M/05		Other Database Import
EPI111010	NA	Thailand	2005-Jan-01	A/open-billed stork/Nakhonsawan/BBA2811M/05		Other Database Import
EPI111008	NA	Thailand	2005-Jan-01	A/open-billed stork/Nakhonsawan/BBA2711M/05		Other Database Import
EPI111006	NA	Thailand	2005-Jan-01	A/open-billed stork/Nakhonsawan/BBA2611M/05		Other Database Import
EPI111004	NA	Thailand	2005-Jan-01	A/open-billed stork/Nakhonsawan/BBA2111M/05		Other Database Import
EPI111002	NA	Thailand	2005-Jan-01	A/open-billed stork/Nakhonsawan/BBD3509M/05		Other Database Import
EPI111000	NA	Thailand	2005-Jan-01	A/open-billed stork/Nakhonsawan/BBD3309M/05		Other Database Import
EPI110998	NA	Thailand	2005-Jan-01	A/open-billed stork/Nakhonsawan/BBD3209M/05		Other Database Import
EPI110996	NA	Thailand	2005-Jan-01	A/open-billed stork/Nakhonsawan/BBD3009M/05		Other Database Import
EPI110994	NA	Thailand	2005-Jan-01	A/open-billed stork/Nakhonsawan/BBD2416F/05		Other Database Import
EPI110990	NA	Thailand	2005-Jan-01	A/open-billed stork/Nakhonsawan/BBD2316F/05		Other Database Import
EPI110992	NA	Thailand	2005-Jan-01	A/open-billed stork/Nakhonsawan/BBD2316F/05		Other Database Import
EPI110988	NA	Thailand	2005-Jan-01	A/open-billed stork/Nakhonsawan/BBD1821J/05		Other Database Import
EPI110986	NA	Thailand	2005-Jan-01	A/open-billed stork/Nakhonsawan/BBD1721J/05		Other Database Import
EPI110984	NA	Thailand	2005-Jan-01	A/open-billed stork/Nakhonsawan/BBD1621J/05		Other Database Import
EPI110982	NA	Thailand	2005-Jan-01	A/open-billed stork/Nakhonsawan/BBD1421J/05		Other Database Import
EPI110980	NA	Thailand	2005-Jan-01	A/open-billed stork/Nakhonsawan/BBD1221J/05		Other Database Import
EPI107283	NA	Thailand	2005-Jan-01	A/open-billed stork/Nakhonsawan/BBA3011M/2005		Other Database Import
EPI107264	NA	Thailand	2005-Jan-01	A/open-billed stork/Nakhonsawan/BBD2616F/2005		Other Database Import
EPI107245	NA	Thailand	2005-Jan-01	A/open-billed stork/Nakhonsawan/BBD1521J/2005		Other Database Import
EPI283358	NA	Hong Kong (SAR)	2001-Jan-01	A/quail/Hong Kong/NT342/2001		Other Database Import	Ozaki,H.; Guan,Y.; Peiris,M.; Webster,R.G.; Webby,R.J.
EPI283350	NA	Hong Kong (SAR)	2001-Jan-01	A/quail/Hong Kong/FY119/2001		Other Database Import	Ozaki,H.; Guan,Y.; Peiris,M.; Webster,R.G.; Webby,R.J.
EPI221250	NA	India	2008-Dec-16	A/chicken/India/WB-NIV16915/2008		Other Database Import	Pal,B.; Keng,S.; Mullick,J.; Pawar,S.D.; Koratkar,S.; Mishra,A.C.
EPI174585	NA	Thailand	2008-Jan-01	A/chicken/Uthaithani/NIAH115067/2008		Other Database Import
EPI167180	NA	Thailand	2004-Jan-01	A/chicken/Nakhon Sawan/NIAH01503/2004		Other Database Import
EPI153088	NA	China	2005-Jan-01	A/chicken/Yunnan/chuxiong01/2005		Other Database Import
EPI123416	NA	Vietnam	2005-Jan-01	A/chicken/Vietnam/G62/2005		Other Database Import
EPI114839	NA	Russian Federation	2006-Jan-01	A/chicken/Krasnodar/123/06		Other Database Import
EPI105710	NA	Russian Federation	2006-Jan-01	A/chicken/Krasnodar/01/2006		Other Database Import
EPI102163	NA	Taiwan	2000-Jan-01	A/chicken/Taiwan/SP1/00		Other Database Import
EPI23085	NA	China	2003-Jan-01	A/Ck/HK/2133.1/2003		Other Database Import
EPI285632	NA	Vietnam	2007-Jan-01	A/duck/Thai Ninh/07-86/2007		Other Database Import	Kim,L.M.; Scott,M.A.; Suarez,D.L.; Spackman,E.; Swayne,D.E.; Afonso,C.L.
EPI267619	NA	China	2008-Feb-01	A/duck/Eastern China/L22/2008		Other Database Import	Cao,J.P.; Wu,Y.T.; Liu,X.F.
EPI235903	NA	China	2002-Jan-01	A/duck/Zhejiang/bj/2002		Other Database Import	Liao,X.; Zhang,X.; Wang,J.; Yu,J.; Liu,J.
EPI118692	NA	United States	1996-Jan-01	A/duck/NY/15024-21/1996		Other Database Import
EPI97165	NA	Vietnam	2004-Jan-01	A/duck/Viet Nam/TV-V2/2004		Other Database Import
EPI25054	NA	China	2004-Jan-01	A/duck/Guangdong/173/04		Other Database Import
EPI21150	NA	China	2000-Jan-01	A/duck/Guangdong/12/2000		Other Database Import
EPI15222	NA	Hong Kong (SAR)	2001-Jan-01	A/Duck/Hong Kong/380.5/2001		Other Database Import	Kim,L.M.; Scott,M.A.; Suarez,D.L.; Spackman,E.; Swayne,D.E.; Afonso,C.L.
EPI166923	NA	United States	2006-Oct-09	A/northern pintail/Alaska/44203-023/2006		Other Database Import
EPI242416	NA	United States	1979-Jan-01	A/mallard duck/Minnesota/1979		Other Database Import	Yassine,H.M.; Lee,C.W.; Suarez,D.L.; Saif,Y.M.
