# Supplementary material for: Published sequences do not support transfer of oseltamivir resistance mutations from avian to human influenza A virus strains
Source: BMC Infect Dis. 2015 Mar 28;15:162. doi: 10.1186/s12879-015-0860-9 (PMC4387679; doi:10.1186/s12879-015-0860-9)
Supplement: Additional file 5: Table S5. — Information about human N2 strains harboring any of the I117V, E119V, D198N, I222V, N294S or I314V resistance mutations. [file 12879_2015_860_MOESM5_ESM.xls]

## Sheet: Acknowledge Table
We acknowledge the authors, originating and submitting laboratories of the sequences from GISAID’s EpiFlu™ Database on which this research is based. The list is detailed below.
All submitters of data may be contacted directly via the GISAID website www.gisaid.org
Segment ID	Segment	Country	Collection date	Isolate name	Originating Lab	Submitting Lab	Authors
EPI320375	NA	United States	2009-Apr-28	A/California/VRDL182/2009		Other Database Import	The NIAID Influenza Genome Sequencing Consortium
EPI318690	NA	United States	2005-Feb-16	A/Texas/NHRC0001/2005		Other Database Import	The NIAID Influenza Genome Sequencing Consortium
EPI314970	NA	Japan	2004-Jan-01	A/Fukui/45/2004		Other Database Import	Tashiro,M.; Fujisaki,S.
EPI314968	NA	Japan	2004-Jan-01	A/Tokyo/2101/2004		Other Database Import	Tashiro,M.; Fujisaki,S.
EPI275092	NA	United States	2005-Jan-01	A/Memphis/5/2005		Other Database Import	Carr,S.; Ilyushina,N.A.; Franks,J.S.; Adderson,E.; Gorokova,E.A.; Webster,R.G.
EPI275090	NA	United States	2002-Jan-01	A/Memphis/4/2002		Other Database Import	Carr,S.; Ilyushina,N.A.; Franks,J.S.; Adderson,E.; Gorokova,E.A.; Webster,R.G.
EPI275089	NA	United States	2008-Jan-01	A/Memphis/15d/2008		Other Database Import	Carr,S.; Ilyushina,N.A.; Franks,J.S.; Adderson,E.; Gorokova,E.A.; Webster,R.G.
EPI274228	NA	United States	2009-Apr-30	A/California/VRDL278/2009		Other Database Import	The NIAID Influenza Genome Sequencing Consortium
EPI274212	NA	United States	2009-Apr-30	A/California/VRDL274/2009		Other Database Import	The NIAID Influenza Genome Sequencing Consortium
EPI274188	NA	United States	2009-Apr-30	A/California/VRDL268/2009		Other Database Import	The NIAID Influenza Genome Sequencing Consortium
EPI274156	NA	United States	2009-Mar-30	A/California/VRDL262/2009		Other Database Import	The NIAID Influenza Genome Sequencing Consortium
EPI274060	NA	United States	2009-Apr-28	A/California/VRDL216/2009		Other Database Import	The NIAID Influenza Genome Sequencing Consortium
EPI270705	NA	United States	2009-Apr-28	A/California/VRDL156/2009		Other Database Import	The NIAID Influenza Genome Sequencing Consortium
EPI267112	NA	United States	2009-Apr-27	A/California/VRDL143/2009		Other Database Import	The NIAID Influenza Genome Sequencing Consortium
EPI267088	NA	United States	2009-Apr-27	A/California/VRDL138/2009		Other Database Import	The NIAID Influenza Genome Sequencing Consortium
EPI221638	NA	United States	2007-Jun-09	A/Texas/12/2007		Other Database Import	Okomo-Adhiambo,M.; Demmler,G.; Deyde,V.M.; Sheu,T.G.; Xu,X.; Klimov,A.I.; Gubareva,L.V.
EPI221639	NA	United States	2007-Jun-09	A/Texas/12/2007		Other Database Import	Okomo-Adhiambo,M.; Demmler,G.; Deyde,V.M.; Sheu,T.G.; Xu,X.; Klimov,A.I.; Gubareva,L.V.
EPI221640	NA	United States	2007-Jun-09	A/Texas/12/2007		Other Database Import	Okomo-Adhiambo,M.; Demmler,G.; Deyde,V.M.; Sheu,T.G.; Xu,X.; Klimov,A.I.; Gubareva,L.V.
EPI217745	NA	United States	2009-Apr-30	A/New York/3087/2009		Other Database Import	The NIAID Influenza Genome Sequencing Consortium
EPI165683	NA	Italy	1991-Dec-21	A/Siena/5/1991		Other Database Import
EPI161337	NA	China	2002-Apr-11	A/Hong Kong/CUHK21957/2002		Other Database Import
EPI161300	NA	China	1998-Sep-07	A/Hong Kong/CUHK18230/1998		Other Database Import
EPI161297	NA	China	1998-Aug-31	A/Hong Kong/CUHK18036/1998		Other Database Import
EPI161423	NA	China	1997-Dec-29	A/Hong Kong/CUHK41507/1997		Other Database Import
EPI161422	NA	China	1997-Mar-10	A/Hong Kong/CUHK4147/1997		Other Database Import
EPI161421	NA	China	1997-Dec-28	A/Hong Kong/CUHK41459/1997		Other Database Import
EPI161419	NA	China	1997-Dec-23	A/Hong Kong/CUHK41114/1997		Other Database Import
EPI161311	NA	China	1997-Jul-03	A/Hong Kong/CUHK20213/1997		Other Database Import
EPI117762	NA	United Kingdom	1996-Jan-01	A/Eng/23/1996		Other Database Import
EPI117750	NA	Italy	1997-Jan-01	A/Parma/2/1997		Other Database Import
EPI117746	NA	Australia	1996-Jan-01	A/Victoria/54/1996		Other Database Import
EPI117744	NA	United Kingdom	1997-Jan-01	A/Inverness/580868097/1997		Other Database Import
EPI117712	NA	Senegal	1997-Jan-01	A/Dakar/5/1997		Other Database Import
EPI117700	NA	Chile	1997-Jan-01	A/Chile/3243/1997		Other Database Import
EPI63130	NA	New Zealand	2005-Jan-30	A/Auckland/621/2005		Other Database Import
EPI53996	NA	United States	1998-Dec-28	A/New York/240/1998		Other Database Import
EPI44713	NA	Australia	2002-Aug-26	A/Western Australia/31/2002		Other Database Import
EPI33881	NA	United States	1996-Dec-16	A/New York/599/1996		Other Database Import
EPI32658	NA	United States	1996-Dec-12	A/New York/572/1996		Other Database Import
EPI31423	NA	United States	1996-Dec-23	A/New York/600/1996		Other Database Import
EPI31366	NA	United States	1996-Nov-18	A/New York/594/1996		Other Database Import
EPI31347	NA	United States	1996-Dec-04	A/New York/592/1996		Other Database Import
EPI30644	NA	United States	1996-Dec-10	A/New York/590/1996		Other Database Import
EPI30587	NA	United States	1996-Nov-18	A/New York/587/1996		Other Database Import
EPI30511	NA	United States	1996-Dec-05	A/New York/580/1996		Other Database Import
EPI30492	NA	United States	1997-Jan-06	A/New York/576/1997		Other Database Import
EPI30473	NA	United States	1996-Dec-12	A/New York/574/1996		Other Database Import
EPI30435	NA	United States	1997-Jan-17	A/New York/566/1997		Other Database Import
EPI30132	NA	United States	1997-Mar-01	A/New York/583/1997		Other Database Import
EPI30113	NA	United States	1997-Jan-02	A/New York/579/1997		Other Database Import
EPI30094	NA	United States	1996-Dec-17	A/New York/575/1996		Other Database Import
EPI30018	NA	United States	1996-Dec-02	A/New York/565/1996		Other Database Import
EPI29999	NA	United States	1997-Jan-02	A/New York/564/1997		Other Database Import
EPI29980	NA	United States	1997-Jan-06	A/New York/560/1997		Other Database Import	Ghedin,E.; Miller,N.; Zaborsky,J.; Feldblyum,T.; Subbu,V.; Shumway,M.; Sitz,J.; Kosack,D.; Koo,H.; Salzberg,S.L.; Griesemer,S.; St. George,K.; Bennett,R.; Taylor,J.; Bao,Y.; Sanders,R.; Dernovoy,D.; Kiryutin,B.; Lipman,D.J.; Tatusova,T.
EPI11805	NA	Canada	2000-Jan-01	A/human/Montreal/MTL63446/00		Other Database Import
EPI11237	NA	Argentina	1995-Jan-01	A/Buenos Aires/4098/95		Other Database Import	Pontoriero,A.V.; Savy,V.L.; Coto,C.E.
EPI11235	NA	Argentina	1995-Jan-01	A/Buenos Aires/4084/95		Other Database Import	Pontoriero,A.V.; Savy,V.L.; Coto,C.E.
EPI11233	NA	Argentina	1995-Jan-01	A/Buenos Aires/4065/95		Other Database Import	Pontoriero,A.V.; Savy,V.L.; Coto,C.E.
EPI11231	NA	Argentina	1995-Jan-01	A/Buenos Aires/4102/95		Other Database Import	Pontoriero,A.V.; Savy,V.L.; Coto,C.E.
EPI11229	NA	Argentina	1995-Jan-01	A/Buenos Aires/4064/95		Other Database Import	Pontoriero,A.V.; Savy,V.L.; Coto,C.E.
EPI11227	NA	Argentina	1995-Jan-01	A/Argentina/4057/95		Other Database Import	Pontoriero,A.V.; Savy,V.L.; Coto,C.E.
EPI186335	NA	Australia	2009-Jan-12	A/Sydney/1/2009	Westmead Hospital	WHO Collaborating Centre for Reference and Research on Influenza
EPI331436	NA	Australia	2010-Oct-05	A/VICTORIA/1035/2010		WHO Collaborating Centre for Reference and Research on Influenza	Deng,Y-M.; Iannello,P.; Caldwell,N.; Leang,S-K; Komadina,N.
EPI309724	NA	Cote d'Ivoire	2010-Nov-12	A/Cote d'Ivoire/GR1678/2010	Pasteur Institut of Côte d'Ivoire	National Institute for Medical Research
EPI309716	NA	Cote d'Ivoire	2010-Oct-27	A/Cote d'Ivoire/GR1596/2010	Pasteur Institut of Côte d'Ivoire	National Institute for Medical Research
EPI295362	NA	Japan	2010-Nov-26	A/YOKOHAMA/91/2010	Yokohama City Institute of Health	National Institute of Infectious Diseases (NIID)	Fujisaki,Seiichiro; Kim,Namhee; Tahiro,Masato; Odagiri,Takato'
EPI232501	NA	United States	2009-Aug-13	A/North Carolina/34/2009	North Carolina State Laboratory of Public Health	Centers for Disease Control and Prevention
EPI185876	NA	United States	2009-Jan-20	A/Maryland/02/2009	Maryland Department of Health and Mental Hygiene	Centers for Disease Control and Prevention
EPI185943	NA	United States	2009-Feb-05	A/Wisconsin/05/2009	Wisconsin State Laboratory of Hygiene	Centers for Disease Control and Prevention
EPI185935	NA	United States	2009-Apr-06	A/Washington/15/2009	Washington State Public Health Laboratory	Centers for Disease Control and Prevention
EPI185930	NA	United States	2009-Mar-03	A/Washington/05/2009	Washington State Public Health Laboratory	Centers for Disease Control and Prevention
EPI185928	NA	United States	2009-Jan-25	A/Washington/04/2009	Washington State Public Health Laboratory	Centers for Disease Control and Prevention
EPI134417	NA	United States	2007-Jun-09	A/Texas/12/2007		Centers for Disease Control and Prevention
EPI126025	NA	United States	2007-Mar-09	A/Pennsylvania/05/2007		Centers for Disease Control and Prevention
