# Supplementary material for: Published sequences do not support transfer of oseltamivir resistance mutations from avian to human influenza A virus strains
Source: BMC Infect Dis. 2015 Mar 28;15:162. doi: 10.1186/s12879-015-0860-9 (PMC4387679; doi:10.1186/s12879-015-0860-9)
Supplement: Additional file 6: Table S6 — Information about Avian N2 strains harboring any of the I117V, E119V, D198N, I222V, N294S or I314V resistance mutations. (XLS 15 kb) [file 12879_2015_860_MOESM6_ESM.xls]

## Sheet: Acknowledge Table
We acknowledge the authors, originating and submitting laboratories of the sequences from GISAID’s EpiFlu™ Database on which this research is based. The list is detailed below.
All submitters of data may be contacted directly via the GISAID website www.gisaid.org
Segment ID	Segment	Country	Collection date	Isolate name	Originating Lab	Submitting Lab	Authors
EPI164784	NA	Russian Federation	2006-Jan-01	A/gull/Moscow/3100/2006		Other Database Import
EPI153572	NA	Israel	2004-Jan-01	A/turkey/Israel/1562/2004		Other Database Import
EPI153563	NA	Israel	2005-Jan-01	A/turkey/Israel/884/2005		Other Database Import
EPI153559	NA	Israel	2005-Jan-01	A/turkey/Israel/747/2005		Other Database Import
EPI153555	NA	Israel	2005-Jan-01	A/turkey/Israel/425/2005		Other Database Import
EPI115225	NA	Israel	2005-Jan-01	A/turkey/Bezat/89/05		Other Database Import
EPI153552	NA	Israel	2005-Jan-01	A/turkey/Bezat/89/05		Other Database Import
EPI153557	NA	Israel	2005-Jan-01	A/avian/Israel/584/2005		Other Database Import
EPI283398	NA	Hong Kong (SAR)	2001-Jan-01	A/silky chicken/Hong Kong/AP46/2001		Other Database Import	Ozaki,H.; Guan,Y.; Peiris,M.; Webster,R.G.; Webby,R.J.
EPI221773	NA	Israel	2007-Jan-11	A/chicken/Israel/114/2007		Other Database Import	Panshin,A.; Golender,N.; Pokamunski,S.; Perk,S.
EPI181441	NA	Israel	2007-Mar-06	A/chicken/Israel/375/2007		Other Database Import
EPI153562	NA	Israel	2005-Jan-01	A/chicken/Israel/853/2005		Other Database Import
EPI153554	NA	Israel	2005-Jan-01	A/chicken/Israel/282/2005		Other Database Import
EPI153553	NA	Israel	2006-Jan-01	A/chicken/Israel/178/2006		Other Database Import
EPI153549	NA	Israel	2005-Jan-01	A/chicken/Israel/793/2005		Other Database Import
EPI126131	NA	China	2007-Jan-01	A/chicken/Yunnan/Baoshan2/2007		Other Database Import
EPI115255	NA	Israel	2004-Jan-01	A/chicken/Israel/1966/2004		Other Database Import
EPI153576	NA	Israel	2004-Jan-01	A/chicken/Israel/1966/2004		Other Database Import
EPI153575	NA	Israel	2004-Jan-01	A/chicken/Israel/1953/2004		Other Database Import
EPI103073	NA	Korea, Republic of	2004-Jan-01	A/chicken/Cheongju/ADL0401/2004		Other Database Import
EPI115223	NA	Israel	2005-Jan-01	A/chicken/Beit-Aran/29/05		Other Database Import
EPI153551	NA	Israel	2005-Jan-01	A/chicken/Beit-Aran/29/05		Other Database Import
EPI153574	NA	Israel	2004-Jan-01	A/chicken/Ein Habsor/1808/04		Other Database Import
EPI98353	NA	Israel	2003-Jan-01	A/chicken/Iarah/1376/03		Other Database Import
EPI153569	NA	Israel	2003-Jan-01	A/chicken/Iarah/1376/03		Other Database Import
EPI98359	NA	Israel	2003-Jan-01	A/chicken/Pardes-Hana-Carcur/1475/03		Other Database Import
EPI153571	NA	Israel	2003-Jan-01	A/chicken/Pardes-Hana-Carcur/1475/03		Other Database Import
EPI98347	NA	Israel	2003-Jan-01	A/chicken/Talmei Elazar/1304/03		Other Database Import
EPI153568	NA	Israel	2003-Jan-01	A/chicken/Talmei Elazar/1304/03		Other Database Import
EPI24397	NA	Hong Kong (SAR)	2003-Jan-01	A/chicken/HongKong/WF120/03		Other Database Import
EPI9680	NA	United States	2000-Jan-01	A/chicken/California/465/00		Other Database Import
EPI9540	NA	United States	2000-Jan-01	A/chicken/California/465/00		Other Database Import
EPI329004	NA	Argentina	2010-Jun-29	A/rosy-billed pochard/Argentina/CIP051-1977/2010		Other Database Import	Rimondi,A.; Xu,K.; Craig,M.I.; Shao,H.; Ferreyra,H.; Rago,M.V.; Romano,M.; Uhart,M.; Sutton,T.; Perez,D.R.; Pereda,A.
EPI272664	NA	Argentina	2008-Feb-01	A/rosy-billed pochard/Argentina/CIP051-925/2008		Other Database Import	Rimondi,A.; Xu,K.; Craig,M.I.; Shao,H.; Ferreyra,H.; Rago,V.; Romano,M.; Uhart,M.; Sutton,T.; Perez,D.R.; Pereda,A.
EPI272648	NA	Argentina	2007-May-01	A/rosy-billed pochard/Argentina/CIP051-557/2007		Other Database Import	Rimondi,A.; Xu,K.; Craig,M.I.; Shao,H.; Ferreyra,H.; Rago,V.; Romano,M.; Uhart,M.; Sutton,T.; Perez,D.R.; Pereda,A.
EPI132306	NA	China	2003-Jan-01	A/duck/Eastern China/838/2003		Other Database Import
EPI50007	NA	United States	1999-Oct-16	A/blue-winged teal/Ohio/31/1999		Other Database Import
EPI60863	NA	United States	2002-Aug-19	A/mallard/Ohio/656/2002		Other Database Import
EPI60865	NA	United States	2002-Aug-19	A/mallard/Ohio/656/2002		Other Database Import
